# Supplementary material for: Health Literacy and Its Association with the Adoption of the Mediterranean Diet: A Cross-Sectional Study
Source: Nutrients. 2024 Jul 9;16(14):2176. doi: 10.3390/nu16142176 (PMC11280044; doi:10.3390/nu16142176)
Supplement: Supplementary file 1 [file nutrients-16-02176-s001.zip]

Archive with 1 entries (1 files):
- nutrients-3050103-supplementary.pdf
